# Supplementary material for: Leveraging an mRNA Platform for the Development of Vaccines Against Egg Allergy
Source: Vaccines (Basel). 2025 Apr 24;13(5):448. doi: 10.3390/vaccines13050448 (PMC12116152; doi:10.3390/vaccines13050448)
Supplement: Supplementary file 1 [file vaccines-13-00448-s001.zip]

Archive with 1 entries (1 files):
- vaccines-3581442-supplementary.pdf
